# Supplementary material for: Polycomb repressive complex 1 shapes the nucleosome landscape but not accessibility at target genes
Source: Genome Res. 2018 Oct;28(10):1494–507. doi: 10.1101/gr.237180.118 (PMC6169895; doi:10.1101/gr.237180.118)
Supplement: Supplemental Material [file supp_gr.237180.118_Supplemental_Code.zip]

Archive with 13 entries (13 files):
- BED2GFF.pl
- GFF2TXT.pl
- GFF_ATAC.FragSizes.pl
- GFF_BAM.Count.pl
- GFF_BED.Overlap.pl
- GFF_BedGraph.Coverage.pl
- GFF_BisulfitePercentMethylation.pl
- GFF_MNase.DANPOS2.Fuzziness.pl
- GFF_MNase.DANPOS2.InterDyadDistance.pl
- GFF_MNase.DANPOS2.Occupancy.pl
- GFF_NucleoATAC.InterDyadDistance.pl
- GFF_NucleoATAC.NucPosFuzziness.pl
- README.txt
