# Supplementary material for: Polycomb repressive complex 1 shapes the nucleosome landscape but not accessibility at target genes
Source: Genome Res. 2018 Oct;28(10):1494–507. doi: 10.1101/gr.237180.118 (PMC6169895; doi:10.1101/gr.237180.118)
Supplement: Supplemental Material [file supp_gr.237180.118_Supplemental_Code.zip › BED2GFF.pl]

#!/usr/bin/perl
use Getopt::Long;
use Pod::Usage;
use strict;

pod2usage("\nAnnotates bed file with HOMER and converts to nine column GFF file. (Requires HOMER annotatePeaks.pl in PATH).\nUsage: -bed <chr,start,stop> -genome <mm9, hg19>\n") if (($#ARGV<0) && (-t STDIN));

&GetOptions ("bed=s"=> \my $bed_file,
             "genome=s"=> \my $genome,
	     );

my $filename = $bed_file;
   $filename =~ s/.bed//;
my $filepath = `fp $bed_file`;
   $filepath =~ s/.bed//;

my $homerfile = "$filename\_homer.txt";   
my $outfile = "$filename.tmp.gff";

my $homercommand = `annotatePeaks.pl $bed_file $genome > $homerfile`;


open(IN, $homerfile) or die "Could not open $homerfile";
open(OUT, ">$outfile") or die "Could not open $outfile";


while(my $line = <IN>){
            chomp;
            if ($line=~ /PeakID/) { next }                                          #skips header

            else{                      
            my ($peakid, $chr, $start, $stop, $strand, $peakscore, $focusratio, $annotation, $detail_annotation, $distancetoTSS, $nearestpromoterid, $entrezid, $unigeneid, $refseqid, $ensemblid, $gene_name, $gene_alias, $gene_description, $gene_type)=split (/\t+/,$line); #chomps, splits and assigns bed file into three columns
            my $distancetoTSS_value = ($distancetoTSS);
		my $length = $stop-$start;
		my $start = $start-1;
            print OUT "$chr\tHOMER\tPeak\t$start\t$stop\t.\t$strand\t.\tSize=$length;Distance_Nearest_TSS=$distancetoTSS_value;Nearest_Promoter_ID=$nearestpromoterid\n";
            }
}

close IN;
close OUT;

my $command1 = `rm $filename\_homer.txt`;

`sortBed -i $outfile > $filename.gff`;
`rm $outfile`;
exit
